# Supplementary material for: Prenatal diagnosis of Aicardi syndrome based on a suggestive imaging pattern: A multicenter case‐series
Source: Prenat Diagn. 2022 Jan 10;42(4):484–94. doi: 10.1002/pd.6085 (PMC9302986; doi:10.1002/pd.6085)
Supplement: Supplementary file 1 — Supporting Information S1 [file PD-42-484-s002.xlsx]

## Sheet: Supplementary Table 1 - Cases
Supplementary Table 1: Description of prenatal and postnatal features in 20 cases of Aicardi syndrome
Case	Maternal history	1st T US and screening	Fetal US and MRI findings	Pregnancy outcome	Post-natal examination or Autopsy	Post-natal imaging	Developemental follow-up	Genetics
1	G1P1	11w: normal DS risk 1/2800	23w, US: 2 inter-hemispheric cysts, complete ACC, unilateral severe ventriculomegaly, periventricular heterotopia, unilateral frontal polymicrogyria,fossa posterior cyst, unilateral microphthalmia with retinal coloboma, facial dysmorphism	TOP at 28 w BW 1255g HC 25cm	Autopsy: Confirmation of brain anomalies, dysmorphism, microphthalmia, retinal coloboma and chorioretinal lacunae			karyotype 46, XX aCGH and WES without pathogen variants
2	G2P2	12w: normal DS risk 1/1200	22w, US: inter-hemispheric cyst, complete ACC, unilateral mild ventriculomegaly with hyperechogenic border, cerebral asymetry, unilateral microphthalmia, spasms 25w, MRI: inter-hemispheric cyst, complete ACC, mild ventriculomegaly, global polymicrogyria, subependymal and periventricular heterotopias, closed-lip schizencephaly, unilateral microphthalmia with optic nerve coloboma	Livebirth at 39w BW 3810g HC 34cm	At birth: Seizures EEG: Multifocal and abundant irritant discharges, asymmetrical basal activity and spasms	MRI: Schizencephaly rejected, other brain anomalies confirmed Spinal X-rays: Thoraco-lumbar scholiosis Fundoscopy: unilateral microphthalmia, bilateral papillary coloboma, chorioretinal lacunae	5y: Spastic and dystonic tetraparesis, severe neurodevelopmental delay, bilateral blindness, pharmaco-resistive epilepsy	karyotype 46, XX aCGH and WES without pathogen variants
3	G3P1 2 miscarriages	12w: normal DS risk 1/7100	22w, US: inter-hemispheric cyst, partial ACC, unilateral mild ventriculomegaly with hyperechogenic border, cerebral asymetry, delayed sulcation (sylvian and calcarin fissures), subcortical and periventricular heterotopias, uniltareal retinal coloboma, dysmorphism, scholiosis with hemi-vertebra (T5) 24w, MRI: inter-hemispheric cyst, complete ACC, global pachygaria with focal polymicrogyria, subcor…	TOP at 26 w BW 830g HC 22cm	Autopsy: Confirmation of brain anomalies (partial ACC), dysmorphism, retinal coloboma at the insertion of the optic nerve and chorioretinal lacunae	Post-mortem X-rays: Thoraco-lumbar scholiosis with hemi-vertebra (T5)		karyotype 46, XX aCGH without pathogen variants
4	G1P1 Hypothyroidism	13w: normal DS risk 1/4000	23w, US: 4 juxtaposed inter-hemispheric cysts, complete ACC, periventricular heterotopia without ventriculomegaly, unilateral parietal polymicrogyria, unilateral microphthalmia, facial dysmorphism	TOP at 26 w BW 800g HC 23cm	Autopsy: Confirmation of brain anomalies, dysmorphy, unilateral microphthalmia with chorioretinal lacunae			karyotype 46, XX
5	G1P1	normal	22w, US : Interhemispheric cyst, complete ACC, colpocephaly, spine angulation 29w, MRI: Interhemispheric cyst, complete ACC, distorsion of the anterior part of interhemispheric fissure, abnormal operculation of the sylvian fissures, right sub-ependymal nodule, colpocephaly, small cyst facing the right cerebellar hemisphere, abnormal foliation of the inferior border of the left cerebellar hemisphe…	Livebirth at 37w BW 2770g HC 32cm		MRI: confirmation of MR prenatal anomalies. Additional findings : focal polymicrogyria involving the anterior et inferior part of the left frontal lobe, additional sub-ependymal nodules. Spinal X-rays: Vertebral bloc T7-T8 Fundoscopy: chorioretinal lacunae	2y: Early infantile spasms, severe neurodevelopemntal delay	karyotype 46, XX aCGH and WES without pathogen variants
6	G1P1 Periconceptional CMV infection (negative PCR in amniotic fluid)	12w: normal DS risk 1/14000	22w, US: Cyst of the cavum veli interpositi, unilateral mild ventriculomegaly with periventricular heterotopias, cerebral asymetry, unilateral retinal coloboma, facial dysmorphism, spasms 23w, MRI: Cyst of the CVI, partial ACC (splenium), mild unilateral ventriculomegaly, irregularity of the left occipital cortex, unilateral retinal coloboma	Livebirth at 41w BW 3700g HC 33cm	At birth: Normal, without seizures	MRI: Brain anomalies confirmed, including partial ACC (splenium). Mega-cisterna magna Spinal X-rays: normal Fundoscopy: unilateral coloboma and chorio-retinal lacunae	1y: cerebral palsy, epilepsy	karyotype 46, XX aCGH without pathogen variants
7	G5P4	N/A	Mid-trimester US : Complete ACC, colpocephaly 34 w, MRI: Small interhemispheric cyst, complete ACC, distorsion of the anterior part of interhemispheric fissure, right sub-ependymal nodule, colpocephaly	Livebirth at 40w		MRI: confirmation of MR prenatal anomalies. Additional findings : numerous subependymal nodules Fundoscopy: chorioretinal lacunae	severe neurodevelopemntal delay, lost to follow-up	karyotype 46, XX
8	G1P1	normal	28w, US and MRI: inter-hemispheric cyst, complete ACC, bilateral severe ventriculomegaly, focal polymicrogyria, cerebral asymetry, periventricular heterotopias	Livebirth at 40w BW 3450g HC 34cm	At birth: Focal seizures EEG: Abnormal	MRI: inter-hemispheric cyst, complete ACC, bilateral severe ventriculomegaly, frontal bilateral and temporal unilateral polymicrogyria, diffuse subependimal heterotopias, moderate T2 hypointensity in areas with polymicrogyria (FLAIR) Radiography: Normal Funduscopy: unilateral coloboma and chorio-retinal lacunae	2y: severe neurodevelopemntal delay, epilepsy, microcephaly, plagiocephaly, face asymmetry, plantar grasping, general hypotonia	karyotype 46, XX
9	G1P1	normal	US at 27w, MRI at 31w: inter-hemispheric cyst, complete ACC, bilateral severe ventriculomegaly, focal plolymicrogyria, periventricular heterotopias, large plexus choroid cyst, lumbar hemispondilus	TOP at 33w	Autopsy: Confirmation of brain anomalies, dysmorphism, bilatetal optic nerve coloboma and chorioretinal lacunae	Spinal X-rays: lumbar hemispondilus		karyotype 46, XX
10	G1P1	normal	37w, US: Posterior inter-hemispheric cyst with mass effect on the left hemisphere, ACC, mild polyhydramnios	Livebirth at 37w BW 3093g	At birth: Normal	MRI: Posterior left inter-hemispheric cyst, partial ACC, abnormal gyration suggestive of polymicrogyria and heterotopia Fundoscopy: Bilateral chorio-retinal lacunae	3m: epilepsy (anti-convulsive treatment)	karyotype 46, XX
11	G1P1	normal	31+4w,US: inter-hemispheric cyst, complete ACC, severe bilateral ventriculomegaly, cerebral asymmetry 33+3w, MRI: inter-hemispheric cyst, complete ACC, colpocephaly,asymmetric cerebral and cerebellar hemispheres, polymicrogyria, delayed opercularization	TOP at 34+5w, BW 2515g HC 30mm	Autopsy: confirmation of brain anomalies, microphthalmia, chorioretinal lacunae			karyotype 46, XX aCGH without pathogen variants
12	G1P1	normal	24w, US: 2 juxtaposed inter-hemispheric cysts, complete ACC, unilateral severe ventriculomegaly, global pachygyria, cerebral asymetry, choroid plexus cysts, microphthalmia with chorioretinopathy and optic nerve coloboma	Livebirth at 38w BW 3100g	At birth: Myoclonic seizures EEG: Abnormal	MRI: brain and eye anomalies confirmed Fundoscopy: Unilateral microphthalmia with chorio-retinal lacunae and optic nerve coloboma	12y: Died from pneumonia. Gastrotomy button, severe motor and neuro-developmental delay, pharmaco-resistive epilepsy	karyotype 46, XX
13	G2P2	12w: normal	31w, US and MRI: 4 inter-hemispheric cysts, complete ACC, polymicrogyria, mild ventriculomegaly and dilatation of the 3rd ventricle	Livebirth at 38w BW 3580g	At birth: hypotonia EEG: Abnormal	MRI: brain anomalies confirmed Spinal X-rays: mild scholiosis Fundoscopy: bilateral chorio-retinal lacunae, astigmatism, strabismus	5m: seizures 5y: severe motor and neuro-developmental delay	karyotype 46, XX
14	G1P1	normal	32w, US: inter-hemispheric cyst, complete ACC, severe unilateral ventriculomegaly associated to occipital open-lip schizencephaly 35w, MRI: inter-hemispheric cyst, complete ACC, severe unilateral ventriculomegaly associated to occipital open-lip schizencephaly, global plolymicrogyria, cerebral asymetry with distortion of the anterior part of interhemisferic fissure, asymetry of the cerebellum wit…	Livebirth at 39w BW 2470g HC 40cm	At birth: No seizures, ventricular peritonal shunting for progressive hydrocephaly EEG: Alternant hypsarrhythmia	MRI: brain anomalies confirmed, optic disc coloboma Spinal X-rays: hemivertebrae Fundoscopy: bilateral coloboma and chorio-retinal lacunae, megalopapilla	1m: epileptic spasms, severe spastic cerebral palsy 11m: Neuro-development delay	karyotype 46, XX
15	G1P1	normal	28w, US: inter-hemispheric cyst, complete ACC 36w, MRI: inter-hemispheric cyst, complete ACC, global plolymicrogyria, periventricular heterotopias, cerebral asymetry, asymetry of the cerebellum with unilateral hypoplasy of a cerebellar hemisphere, optic nerve coloboma	Livebirth at 38w BW 2750g HC 32cm	At birth: Normal, without seizures	MRI: Not performed yet Fundoscopy: bilateral optic nerve coloboma and chorio-retinal lacunae	3m: epileptic spasms, severe spastic cerebral palsy 11m: High muscular tone	Not yet performed
16	G1P1	normal	18w and 20w, US: mild unilateral ventriculomegaly 22w and 33w, MRI: lnter-hemispheric cyst, complete ACC, mild unilateral ventriculomegaly,periventricular heterotopias, pachygyria and focal polymycrogyria, cerebral asymetry, enlarged cisterna magna	Livebirth at 39w BW 3060g HC 33cm	At birth: Normal, without seizures EEG: Unilateral hemi-hypsarrhythmia	MRI: brains anomalies confirmed + bilateral hippocampal malrotation and hypoplastic optic nerves Fundoscopy: bilateral optic nerve hypoplasia and colobomas, multiple hypopigmented chorioretinal lacunae	3m: epileptic spasms, cerebral palsy 21m: Severe neuro-developmental delay, pharmaco-resistive epilepsy	karyotype 46, XX
17	G1P1	N/A	Mid-trimester US: lnter-hemispheric cyst, complete ACC, severe unilateral ventriculomegaly 28w, MRI: lnter-hemispheric cyst, complete ACC, severe unilateral ventriculomegaly, schizencephaly, polymycrogyria, subependymal heterotopias	Livebirth at 40w	At birth: Seizures, microphthalmia, ventriculoperitoneal shunting for hydrocephaly	MRI: brain anomalies confirmed Spinal X-rays: Scholiosis with fusion of the 9-11th vertebral bodies Fundoscopy: microphthalmia and chorioretinal lacunae	4y: Severe neuro-developmental delay, pharmaco-resistive epilepsy, impaired vision	karyotype 46, XX
18	G4P1 2 miscarriages	12w: NT= 2.9mm without anomaly identified DS risk: 1/190 NIPT: without anomaly identified	20w, US: 2 lnter-hemispheric cysts, complete ACC, hyperechoic ventricle border without ventriculomegaly, cerebral asymetry, irregular choroid plexus cyst with Doppler signal, blake pouch cyst, unilateral microphthalmia 32w, MRI: lnter-hemispheric cyst, complete ACC, periventricular heterotopies, bilateral frontal polymycrogyria blake pouch cyst, unilateral microphthalmia, unilateral retinal colob…	TOP at 33w BW 1890g HC 26cm	Autopsy: Confirmation of brain anomalies and microphthalmia, dysmorphism, unilateral retinal coloboma with chorio-retinal lacunae, unilateral absence of the 12th rib			karyotype 46, XX aCGH and WES without pathogen variants
19	G2P1 1 miscarriage	normal	22w, US: Arachnoid cyst of the quadrigeminal cistern 30w, US: Frontal polymicrogyria, asymetry, subependymal heterotopias, unilateral microphthalmia 32w, MRI: Arachnoid cyst of the quadrigeminal cistern, frontal polymycrogyria, subependymal heterotopias	Livebirth at 40w BW 3580g HC 33cm	At birth: Normal, without seizures EEG: Hypsarrhytmia	MRI: brains anomalies and unilateral microphthalmia confirmed, complete corpus callosum Fundoscopy: unilateral mipcrophtalmia and chorioretinal lacunae	4m: seizures (anti-convlusive treatment)	karyotype 46, XX aCGH and WES without pathogen variants
20	G1P0	N/A	19w, US: Moderate ventriculomegaly (14mm) 38w, US: Interhemispheric cyst with complete ACC, severe unilateral ventriculomegaly (34 mm), abnormal sulcation, bilateral microphthalmia, hemivertebra	Livebirth at 39 weeks, 3830g HC 34cm	At birth: Seizures, bilateral microphthalmia	MRI: brain anomalies confirmed Spinal X-rays: hemivertebrae Fundoscopy: chorioretinal lacunae	5.5y: Blindness, microphthalmia, epilepsy, hypotonia (doesn't walk), microcephaly, scoleosis, small hands	karyotype 46, XX aCGH without pathogen variants
Abbreviations: aCGH, array comparative genomic hybridization; BW, birthweight; CT, computed tomography; d, day; EEG, electroencephalogram; G, Gestity; HC, Head circumference; m, month; MRI, magnetic resonance imaging; P, parity; TOP, termination of pregnancy; US, ultrasound; WES, whole exome sequencing; y, year
