# Supplementary material for: Prenatal diagnosis of Aicardi syndrome based on a suggestive imaging pattern: A multicenter case‐series
Source: Prenat Diagn. 2022 Jan 10;42(4):484–94. doi: 10.1002/pd.6085 (PMC9302986; doi:10.1002/pd.6085)
Supplement: Supplementary file 2 — Supporting Information S2 [file PD-42-484-s001.xlsx]

## Sheet: Supplementary Table 2 - Quality
Supplementary Table 2: Technical description and evaluation of the quality of prenatal imaging
Case	Prenatal Ultrasound										Fetal MRI
	TV-TA-TA HF - 3D	Brain				Eyes			Other anomalies	Quality of US	Sequence (T2-weighted SE-SSFP, T1 weighted, SSH, DTI, DWI)	Brain				Eyes			Other anomalies	Quality of MRI
		Mid-sagittal	para-sagittal	coronal	axial	ocular globe	optic nerve	retina				Mid-sagittal	para-sagittal	coronal	axial	ocular globe	optic nerve	retina
1	TA- TV - 3D	x	x	x	x	x	x	x	x	Good	NA
2	TA- TV - 3D	x	x	x	x	x				Sufficient	T2w, T1w, SSH, DWI	x	x	x	x	x	x	x		Good
3	TA HF - 3D	x	x	x	x	x	x	x	x	Good	T2w, T1w, SSH, DWI	x	x	x	x	x	x	x	x	Good
4	TA - TV	x	x	x	x	x				Sufficient	NA
5	NA										T2w, T1w, SSH, DWI	x	x	x	x	x			x (on fetal CT)	Good
6	TA HF - TV - 3D	x	x	x	x	x	x	x		Good	T2w, T1w, SSH, DWI	x	x	x	x	x	x	x		Good
7	NA										T2w	x	x	x	x	x				Sufficient
8	TA- TV - 3D	x	x	x	x	x				Sufficient	T2w, T1w	x	x	x	x	x				Sufficient
9	TA- TV - 3D	x	x	x	x	x			x	Sufficient	T2w, T1w	x	x	x	x	x			x	Sufficient
10	TA				x				x	Sufficient	NA
11	TA - TV - 3D	x	x	x	x					Sufficient	T2w, T1w, SSH, DWI	x	x	x	x	x				Sufficient
12	TA	x	x	x	x	x	x	x		Good	NA
13	TA- TV - 3D	x	x	x	x	x	x	x		Good	T2w	x	x	x	x	x	x	x		Good
14	TA - TV	x	x	x	x	x				Sufficient	T2w	x	x	x	x	x				Good
15	TA - TV	x	x	x	x	x				Sufficient	T2w	x	x	x	x	x	x	x		Good
16	NA										T2w	x	x	x	x	x				Sufficient
17	NA										T2w	x	x	x	x	x				Sufficient
18	TA HF - TV - 3D	x	x	x	x	x	x	x		Good	T2w, T1w, SSH, DWI	x	x	x	x	x	x	x		Good
19	TA HF - TV - 3D	x	x	x	x	x	x	x		Good	T2w, T1w, SSH, DWI	x	x	x	x	x	x	x		Good
20	TA HF - TV - 3D	x	x	x	x	x			x	Good	NA
Abbreviations: 3D, three-dimensional; CT, computed tomography; DTI, diffusion tensor imaging, DWI, diffusion weighted imaging; HF, high frequency; SSH, single-shot high resolution; T1w, T1 weighted contrast; T2w, T2 weighted contrast; TA, trans-abdominal, TV, trans-vaginal, US, ultrasound
